# Supplementary material for: Galectin-1 promotes angiogenesis and chondrogenesis during antler regeneration
Source: Cell Mol Biol Lett. 2023 May 15;28:40. doi: 10.1186/s11658-023-00456-7 (PMC10184426; doi:10.1186/s11658-023-00456-7)
Supplement: Supplementary file 3 — Additional file 3: Table S1. qRT-PCR primers. Table S2. CRISPR/gRNAs for GAL-1 GENE. Table S3. Summary of transcriptome sequencing data. Table S4. Alignment rates of effective RNA-seq sequences on the reference genome. [file 11658_2023_456_MOESM3_ESM.xlsx]

## Sheet: Table S1
qRT-PCR primers
	GENE NAMES	5'-3'
	GAL-1	F: ACCTGGGCAAAGACGATAAC
		R: GTTAGGTCCGTCTGGTTGAAAG
	IGF1	F: ATGCCCGTCACATCCTCC
		R: CACTCATCCACTATTCCCGTCT
	HERC6	F: ACACTACCACTCCTTGGCATTA
		R: CCCTCTAGGGACTTCACCC
	COL18A1	F: TCCTGCCCAGTGCGTTCTTC
		R: AGGCGTGTCCAGCGACCATC
	BMP2	F: CTGTGCTTGCTCGCCTTCA
		R: CACTCATCCACTATTCCCGTCT
	TUBA1D	F: TGTGCCGAGGGCGGTGTTT
		R: TGGGTGGTCAGGATGGAGTTGT
	PDGFA	F: ACCTGGGCTTGTCTGCTGC
		R:TCGGCTCCTACGGAGTCTATCT
	GAPDH	F: ATGTTTGTGATGGGCGTGAAC
		R: CCAGTAGAAGCAGGGATGATGTT

## Sheet:  Table S2
CRISPR/gRNAs for GAL-1 GENE
	gRNA1	F: CTATTTCCCATGATTCCTTCA
		R: AAACGGGGAGTGCCTCAGAGTGCC
	gRNA2	F: CTATTTCCCATGATTCCTTCA
		R: AAACAGGTTTGAGATTCAGGTTACTC
	gRNA3	F: CTATTTCCCATGATTCCTTCA
		R: AAACCAGAGTGCGGGGCGAGGTGGC
Primer used for GAL-1 gene mutation site amplification
	GAL-1	F: CGCCATTGCGTCCTCTAAC
		R: CATTTGCTGAGTGGAGCTAACA
Primer for pEASY recombinant vector sequencing
	pEASY vector	F: GTTGTAAAACGACGGCCAG
		R: CAGGAAACAGCTATGAC

## Sheet: Table S3
Table S2. Summary of transcriptome sequencing data.
Sample name	Total Raw Reads （M）	Total Clean Reads （M）	Clean Reads Ratio（%）	Clean Reads Q30（%）	Total Mapping（%）
WT1	43.82	42.97	98.06	92.92	90.93
WT2	43.82	42.82	97.71	93.16	90.94
WT3	43.82	42.88	97.85	93.07	90.97
GAL-1-/-1	45.57	43.28	94.98	93.44	87.76
GAL-1-/-2	43.82	42.88	97.86	93.29	88.7
GAL-1-/-3	43.82	43.15	98.47	93.4	88.99
Vector1	43.82	43.08	98.31	93.34	89.17
Vector2	43.82	43	98.14	93.54	89.14
Vector3	43.82	43.02	98.16	93.37	89.52
Note: Q20 represents the percentage of bases with a Phred value >20. Q30 represents the percentage of bases with a Phred value >30. G represents gigabase.

## Sheet: Table S4
Table S3. Alignment rates of effective RNA-seq sequences on the reference genome.
NO.	Sample name	Total Clean Reads (M)	Total Mapping(%)	Uniquely Mapping(%)
1	WT1	42.97	90.93	51.8
2	WT2	42.82	90.94	52.29
3	WT3	42.88	90.97	51.3
4	GAL-1-/-1	43.28	87.76	50.12
5	GAL-1-/-2	42.88	88.7	49.94
6	GAL-1-/-3	43.15	88.99	50.76
7	Vector1	43.08	89.17	50.85
8	Vector2	43	89.14	50.92
9	Vector3	43.02	89.52	50.9
